# Supplementary material for: A N, S-Containing Graphene Oxide Composite for the Adsorptive Removal of p-Nitrophenol from Aqueous Solutions
Source: Molecules. 2025 May 4;30(9):2046. doi: 10.3390/molecules30092046 (PMC12073352; doi:10.3390/molecules30092046)
Supplement: Supplementary file 1 [file molecules-30-02046-s001.zip]

Archive with 1 entries (1 files):
- molecules-3564172-supplementary.pdf
